# Supplementary material for: Efficiency of the cytochrome c oxidase subunit II gene for the delimitation of termite species (Blattodea: Isoptera) in the state of Paraíba, northeastern Brazil
Source: PLoS One. 2025 Sep 10;20(9):e0328685. doi: 10.1371/journal.pone.0328685 (PMC12422472; doi:10.1371/journal.pone.0328685)
Supplement: S1 Table — (ODS) [file pone.0328685.s001.ods]

## Sheet: Planilha1
Family/Subfamily	Species	Genbank	Country	State	Municipality	Long	Lat	Deposit number	Date	Collectors
Kalotermitidae
	Cryptotermes brevis	OR493228	Brazil	Paraíba	João Pessoa	No Information	No Information	Avulso	No Information	No Information
	Cryptotermes dudleyi	OR493229	Brazil	Paraíba	João Pessoa	No Information	No Information	Avulso	No Information	Figueiredo,R.
	Cryptotermes dudleyi	OR463916	Brazil	Paraíba	Cabedelo	-41872	-10051	11433	03/X/2022	Vasconcellos, A.
	Cryptotermes havilandi	OR402095	Brazil	Paraíba	Catolé do Rocha	-37749	-6341	11301	07/VI/2022	Vasconcellos, A. et al.
	Cryptotermes havilandi	OR402096	Brazil	Paraíba	Picuí	-36322	-6411	11702	30/VIII/2022	Vasconcellos, A. et al.
	Cryptotermes havilandi	OR493230	Brazil	Paraíba	Dona Inês	-35612	-6502	11703	01/IX/2022	Vasconcellos,A. et al.
	Neotermes fulvescens	OR463914	Brazil	Paraíba	Cabaceiras	No Information	No Information	Avulso	No Information	Soares, I.
	Neotermes fulvescens	OR493231	Brazil	Paraíba	Picuí	-36250	-6466	11759	30/VII/2022	Vasconcellos, A. et al.
	Neotermes hirtellus	OR463915	Brazil	Paraíba	Catolé do Rocha	-37749	-6341	11350	07/VI/2022	Vasconcellos, A. et al.
	Tauritermes bandeirai	OR463917	Brazil	Paraíba	São José dos Cordeiros	-36866	-7466	10278	01/XII/2017	Soares, I. e Lucena, E.
Heterotermitidae
	Coptotermes testaceus	OR493235	Brazil	Paraíba	João Pessoa	-34158	-7183	Avulso	No Information	No Information
	Coptotermes testaceus	OR493236	Brazil	Paraíba	João Pessoa	No Information	No Information	Avulso	No Information	No Information
	Coptotermes testaceus	OR493237	Brazil	Paraíba	João Pessoa	No Information	No Information	Avulso	No Information	No Information
	Heterotermes longiceps	OR493241	Brazil	Paraíba	Dona Inês	-35612	-6502	11717	01/IX/2022	Vasconcellos, A. et al.
	Heterotermes longiceps	OR493242	Brazil	Paraíba	Picuí	-36322	-6411	11722	29/VIII/2022	Vasconcellos, A. et al.
	Heterotermes longiceps	OR493243	Brazil	Paraíba	Dona Inês	-35612	-6502	11719	01/IX/2022	Vasconcellos, A. et al.
	Heterotermes sulcatus	OR493239	Brazil	Paraíba	Brejo do Cruz	-37749	-6341	11306	09/VI/2022	Vasconcellos, A. et al.
	Heterotermes sulcatus	OR493238	Brazil	Paraíba	Nova Olinda	-38038	-7471	11160	19/IV/2022	Vasconcellos, A. et al.
	Heterotermes sulcatus	OR493240	Brazil	Paraíba	Dona Inês	-35612	-6502	11726	02/IX/2022	Vasconcellos, A. et al.
Termitidae
Amitermitinae
	Amitermes amifer	OR509632	Brazil	Paraíba	São José dos Cordeiros	-36901	-747	9733	05/III/2016	Ernesto, M. et al.
	Amitermes amifer	OR509634	Brazil	Paraíba	Catolé do Rocha	-37749	-6341	11290	08/VI/2022	Vasconcellos, A. et al.
	Amitermes amifer	OR509633	Brazil	Paraíba	Emas	-37745	-7096	11129	21/IV/2022	Lucena, E. et al.
	Amitermes aporema	OR509631	Brazil	Paraíba	Catolé do Rocha	-37749	-6341	11297	08/VI/2022	Vasconcellos, A. et al.
	Amitermes aporema	OR509630	Brazil	Paraíba	Cuité	-36150	-6483	11689	31/VIII/2022	Vasconcellos, A. et al.
	Amitermes aporema	OR509629	Brazil	Paraíba	Cuité	-36150	-6483	11689	31/VIII/2022	Vasconcellos, A. et al.
	Amitermes bandeirai	OR509635	Brazil	Paraíba	João Pessoa	-34859	-7138	10023	09/I/2017	Ernesto, M. et al.
	Amitermes bandeirai	OR509637	Brazil	Paraíba	Dona Inês	-35600	-6616	11692	01/IX/2022	Vasconcellos, A. et al.
	Amitermes bandeirai	OR509636	Brazil	Paraíba	Dona Inês	-35600	-6616	11692	01/IX/2022	Vasconcellos, A. et al.
	Orthognathotermes tubesauassu	OR509641	Brazil	Paraíba	João Pessoa	-34865	-7145	6935	09/IV/2013	Ernesto, M. et al.
	Orthognathotermes tubesauassu	OR509642	Brazil	Paraíba	João Pessoa	-34158	-7183	11816	04/II/2022	Figueiredo, R. et al.
	Orthognathotermes tubesauassu	OR509643	Brazil	Paraíba	João Pessoa	-34158	-7183	11816	04/II/2022	Figueiredo, R. et al.
Apicotermitinae
	Anoplotermes meridianus	OR478718	Brazil	Paraíba	Catolé do Rocha	-37749	-6341	11378	08/VI/2022	Vasconcellos, A. et al.
	Anoplotermes meridianus	OR478716	Brazil	Paraíba	Brejo do Cruz	-36749	-5341	11373	09/VI/2022	Vasconcellos, A. et al.
	Anoplotermes meridianus	OR478716	Brazil	Paraíba	Brejo do Cruz	-36749	-5341	11374	09/VI/2022	Vasconcellos, A. et al.
	Aparatermes silvestrii	OR514433	Brazil	Paraíba	Catolé do Rocha	-37749	-6341	11363	08/VI/2022	Vasconcellos, A. et al.
	Aparatermes silvestrii	OR514434	Brazil	Paraíba	Nova Olinda	-38036	-7469	11240	19/IV/2022	Vasconcellos, A. et al.
	Compositermes vindai	OR463920	Brazil	Paraíba	Catolé do Rocha	-37749	-6341	11361	07/VI/2022	Vasconcellos, A. et al.
	Compositermes vindai	OR509649	Brazil	Paraíba	Catolé do Rocha	-37749	-6341	11361	07/VI/2022	Vasconcellos, A. et al.
	Compositermes vindai	OR463918	Brazil	Paraíba	João Pessoa	-34845	-7137	11432	15/IX/2022	Ferreira, R.
	Ruptitermes reconditus	OR478715	Brazil	Paraíba	João Pessoa	-34858	-7138	10116	09/I/2017	Ernesto, M. et al.
	Ruptitermes reconditus	OR478714	Brazil	Paraíba	Catolé do Rocha	-37749	-6341	11333	09/I/2017	Vasconcellos, A. et al.
	Ruptitermes reconditus	OR478713	Brazil	Paraíba	Brejo do Cruz	-37749	-6341	11330	08/VI/2022	Vasconcellos, A. et al.
Cylindrotermitinae
	Cylindrotermes sapiranga	OR500415	Brazil	Paraíba	João Pessoa	-34859	-7139	10049	09/I/2017	Ernesto, M. et al.
	Cylindrotermes sapiranga	OR500413	Brazil	Paraíba	Catolé do Rocha	-37749	-6341	11300	07/VI/2022	Vasconcellos, A. et al.
	Cylindrotermes sapiranga	OR500414	Brazil	Paraíba	Diamante	-38261	-7433	11142	20/IV/2022	Vasconcellos, A. et al.
Microcerotermitinae
	Microcerotermes exiguus	OR500408	Brazil	Paraíba	Cajazeiras	-38444	-6968	8841	15/III/2015	Ernesto, M. et al.
	Microcerotermes exiguus	OR500407	Brazil	Paraíba	Boa Ventura	-38209	-7411	11176	21/IV/2022	Vasconcellos, A. et al.
	Microcerotermes exiguus	OR500409	Brazil	Paraíba	São José da Princesa	-38094	-7589	11181	22/IV/2022	Vasconcellos, A.et al.
	Microcerotermes indistinctus	OR500411	Brazil	Paraíba	João Pessoa	-34856	-7139	10079	09/I/2017	Ernesto, M. et al.
	Microcerotermes indistinctus	OR500410	Brazil	Paraíba	Catolé do Rocha	-37749	-6341	11316	08/VI/2022	Vasconcellos, A. et al.
	Microcerotermes indistinctus	OR500412	Brazil	Paraíba	Boa Ventura	-38209	-7411	11182	21/IV/2022	Vasconcellos, A. et al.
	Microcerotermes strunckii	OR500406	Brazil	Paraíba	São José dos Cordeiros	-36866	-7466	10275	01/XII/2017	Soares, I. e Lucena, E.
	Microcerotermes strunckii	OR500404	Brazil	Paraíba	Catolé do Rocha	-37749	-6341	11320	07/VI/2022	Vasconcellos, A. et al.
	Microcerotermes strunckii	OR500405	Brazil	Paraíba	Diamante	-38261	-7433	11187	20/IV/2022	Vasconcellos, A. et al.
Nasutitermitinae
	Atlantitermes stercophilus	OR493217	Brazil	Paraíba	São José da Princesa	-38094	-7589	11130	22/IV/2022	Vasconcellos, A. et al.
	Atlantitermes stercophilus	OR493218	Brazil	Paraíba	São José da Princesa	-38094	-7589	11130	22/IV/2022	Vasconcellos, A. et al.
	Constrictotermes cyphergaster	OR493220	Brazil	Paraíba	São José dos Cordeiros	-36866	-7466	10303	01/XII/2017	Soares, I. e Lucena, E.
	Constrictotermes cyphergaster	OR493219	Brazil	Paraíba	Catolé do Rocha	-37749	-6341	11299	08/VI/2022	Vasconcellos, A. et al.
	Constrictotermes cyphergaster	OR493221	Brazil	Paraíba	Boa Ventura	-38209	-7411	11131	21/IV/2022	Vasconcellos, A. et al.
	Diversitermes diversimiles	OR478738	Brazil	Paraíba	São José dos Cordeiros	-36866	-7466	10286	01/XII/2017	Soares, I. e Lucena, E.
	Diversitermes diversimiles	OR493215	Brazil	Paraíba	Catolé do Rocha	-37749	-6341	11302	07/VI/2022	Vasconcellos, A. et al.
	Diversitermes diversimiles	OR493216	Brazil	Paraíba	São José da Princesa	-38094	-7589	11145	22/IV/2022	Vasconcellos, A. et al.
	Nasutitermes callimorphus	OR478734	Brazil	Paraíba	Sapé	-3515	-7042	9883	03/XI/2016	Ernesto, M. et al.
	Nasutitermes corniger	OR478727	Brazil	Paraíba	João Pessoa	No Information	No Information	Avulso	No Information	Figueiredo, R.
	Nasutitermes corniger	OR478725	Brazil	Paraíba	Nova Olinda	-38036	-7469	11654	19/IV/2022	Vasconcellos, A. et al.
	Nasutitermes corniger	OR478726	Brazil	Paraíba	Bayeux	-34916	-8500	11266	21/VII/2022	Figueiredo, R. et al.
	Nasutitermes coxipoensis	OR478728	Brazil	Paraíba	João Pessoa	-34158	-7183	11809	04/II/2022	Figueiredo, R. et al.
	Nasutitermes coxipoensis	OR478733	Brazil	Paraíba	João Pessoa	-34158	-7183	11809	04/II/2022	Figueiredo, R. et al.
	Nasutitermes coxipoensis	OR478729	Brazil	Paraíba	João Pessoa	-34158	-7183	11809	04/II/2022	Figueiredo, R. et al.
	Nasutitermes ephratae	OR478730	Brazil	Paraíba	João Pessoa	-34158	-7183	11812	04/II/2022	Figueiredo, R. et al.
	Nasutitermes ephratae	OR478731	Brazil	Paraíba	Bayeux	-34916	-8500	11270	21/VII/2022	Figueiredo, R. et al.
	Nasutitermes ephratae	OR478732	Brazil	Paraíba	João Pessoa	-34158	-7183	11812	04/II/2022	Figueiredo, R. et al.
	Nasutitermes gaigei	OR478736	Brazil	Paraíba	João Pessoa	-34858	-7138	10095	09/I/2017	Ernesto, M. et al.
	Nasutitermes gaigei	OR478737	Brazil	Paraíba	Bayeux	-34916	-8500	11269	21/VII/2022	Figueiredo, R. et al.
	Nasutitermes gaigei	OR478735	Brazil	Paraíba	Bayeux	-34916	-8500	11268	21/VII/2022	Figueiredo, R. et al.
	Nasutitermes kemneri	OR478723	Brazil	Paraíba	Boa Ventura	-38209	-7411	11655	21/IV/2022	Vasconcellos, A. et al.
	Nasutitermes kemneri	OR478724	Brazil	Paraíba	Emas	-37745	-7096	11195	21/IV/2022	Lucena, E. et al.
	Nasutitermes kemneri	OR478722	Brazil	Paraíba	Catingueira	-38466	-6500	11194	21/IV/2022	Lucena, E. et al.
	Nasutitermes macrocephalus	OR478719	Brazil	Paraíba	Boa Ventura	-38209	-7411	11665	21/IV/2022	Lucena, E. et al.
	Nasutitermes macrocephalus	OR478721	Brazil	Paraíba	Catolé do Rocha	-37749	-6341	11349	07/VI/2022	Vasconcellos, A. et al.
	Nasutitermes macrocephalus	OR478720	Brazil	Paraíba	Boa Ventura	-38209	-7411	11665	21/IV/2022	Vasconcellos, A. et al.
	Subulitermes microsoma	OR493247	Brazil	Paraíba	Catolé do Rocha	-37749	-6341	11340	07/VI/2022	Vasconcellos, A. et al.
	Subulitermes microsoma	OR493245	Brazil	Paraíba	Boa Ventura	-38209	-7411	11193	21/IV/2022	Vasconcellos, A. et al.
	Subulitermes microsoma	OR493246	Brazil	Paraíba	Catolé do Rocha	-37749	-6341	11341	08/VI/2022	Vasconcellos, A. et al.
Neocapritermitinae
	Neocapritermes opacus	OR500403	Brazil	Paraíba	Diamante	-38260	-7432	11201	20/IV/2022	Vasconcellos, A. et al.
	Neocapritermes opacus	OR500401	Brazil	Paraíba	Sapé	-35153	-7042	9912	03/XI/2016	Ernesto, M. et al.
	Neocapritermes opacus	OR500402	Brazil	Paraíba	João Pessoa	-34792	-7156	11635	04/VIII/2022	Figueiredo, R. et al.
	Neocapritermes talpoides	OR509614	Brazil	Paraíba	João Pessoa	-34854	-7139	10113	09/I/2017	Ernesto, M. et al.
	Neocapritermes talpoides	OR509615	Brazil	Paraíba	João Pessoa	-34865	-7145	6912	14/IX/2012	Ernesto, M. et al.
	Neocapritermes talpoides	OR509616	Brazil	Paraíba	João Pessoa	-34865	-7145	6912	14/IX/2012	Ernesto, M. et al.
Syntermitinae
	Ibitermes inflatus	OR493244	Brazil	Paraíba	Areia	-35750	-6964	9795	13/X/2014	Ernesto, M. et al.
	Labiotermes emersoni	OR500392	Brazil	Paraíba	São José da Lagoa Tapada	-38239	-7021	9580	06/IV/2015	Ernesto, M. et al.
	Labiotermes emersoni	OR500394	Brazil	Paraíba	Boa Ventura	-38209	-7411	11172	21/IV/2022	Vasconcellos, A. et al.
	Labiotermes emersoni	OR500393	Brazil	Paraíba	Catingueira	-38466	-6500	11171	21/IV/2022	Lucena, E. et al.
	Labiotermes labralis	OR493248	Brazil	Paraíba	João Pessoa	No Information	No Information	Avulso	No Information	Vasconcellos, A.
	Labiotermes labralis	OR493250	Brazil	Paraíba	João Pessoa	-34158	-7183	11806	04/II/2022	Figueiredo, R. et al.
	Labiotermes labralis	OR493249	Brazil	Paraíba	João Pessoa	-34158	-7183	11806	04/II/2022	Figueiredo, R. et al.
	Labiotermes orthocephalus	OR500396	Brazil	Paraíba	Catolé do Rocha	-37749	-6341	11314	07/VI/2022	Vasconcellos, A. et al.
	Labiotermes orthocephalus	OR500395	Brazil	Paraíba	Catolé do Rocha	-37749	-6341	11314	07/VI/2022	Vasconcellos, A. et al.
	Labiotermes orthocephalus	OR500397	Brazil	Paraíba	Catolé do Rocha	-37749	-6341	11314	07/VI/2022	Vasconcellos, A. et al.
	Silvestritermes heyeri	OR500399	Brazil	Paraíba	João Pessoa	-34864	-71404	10125	09/I/2017	Ernesto, M. et al.
	Silvestritermes heyeri	OR500400	Brazil	Paraíba	Santa Rita	-3506	-7165	10013	05/II/2015	Ernesto, M. et al.
	Silvestritermes heyeri	OR500398	Brazil	Paraíba	Sapé	-35152	-7036	7204	20/IX/2015	Vasconcellos, A. et al.
	Syntermes cearensis	OR493226	Brazil	Paraíba	São José da Lagoa Tapada	-38239	-7021	9576	06/IV/2015	Ernesto, M. et al.
	Syntermes cearensis	OR493227	Brazil	Paraíba	São José da Lagoa Tapada	-38233	-7024	9506	06/IV/2015	Ernesto, M. et al.
	Syntermes cearensis	OR493225	Brazil	Paraíba	São José da Lagoa Tapada	-38233	-7024	9506	06/IV/2015	Ernesto, M. et al.
	Syntermes molestus	OR493223	Brazil	Paraíba	São José da Lagoa Tapada	-38238	-7021	9603	06/IV/2015	Ernesto, M. et al.
	Syntermes molestus	OR493224	Brazil	Paraíba	São José dos Cordeiros	-36808	-7390	2131	06/XII/2006	Vasconcellos, A.
	Syntermes molestus	OR493222	Brazil	Paraíba	São José da Lagoa Tapada	-38233	-7024	9502	06/IV/2015	Ernesto, M. et al.
	Vaninitermes ignotus	OR493233	Brazil	Paraíba	João Pessoa	-34856	-7139	10052	09/I/2017	Ernesto, M. et al.
	Vaninitermes ignotus	OR493234	Brazil	Paraíba	João Pessoa	-34859	-7139	10055	09/I/2017	Ernesto, M. et al.
	Vaninitermes ignotus	OR493232	Brazil	Paraíba	João Pessoa	-34856	-7139	10052	09/I/2017	Ernesto, M. et al.
Termitinae
	Cavitermes tuberosus	OR500416	Brazil	Paraíba	Bayeux	-34916	-8500	11272	21/VII/2022	Figueiredo, R. et al.
	Cavitermes tuberosus	OR500417	Brazil	Paraíba	João Pessoa	-34158	-7183	11802	04/II/2022	Figueiredo, R. et al.
	Cavitermes tuberosus	OR463919	Brazil	Paraíba	João Pessoa	-34792	-7156	11629	04/VIII/2022	Figueiredo, R. et al.
	Inquilinitermes fur	OR509619	Brazil	Paraíba	São José dos Cordeiros	-36866	-7466	10289	01/XII/2017	Soares, I. e Lucena, E.
	Inquilinitermes fur	OR509618	Brazil	Paraíba	Catolé do Rocha	-37749	-6341	11305	08/VI/2022	Vasconcellos, A. et al.
	Inquilinitermes fur	OR509617	Brazil	Paraíba	São José da Princesa	-38094	-7589	11163	22/IV/2022	Vasconcellos, A. et al.
	Inquilinitermes microcerus	OR509626	Brazil	Paraíba	Picuí	-36300	-6450	11732	29/VIII/2022	Vasconcellos, A. et al.
	Inquilinitermes microcerus	OR509628	Brazil	Paraíba	Picuí	-36300	-6450	11734	29/VIII/2022	Vasconcellos, A.et al.
	Inquilinitermes microcerus	OR509627	Brazil	Paraíba	Picuí	-36150	-6483	11735	31/VIII/2022	Vasconcellos, A. et al.
	Spinitermes trispinosus	OR509638	Brazil	Paraíba	São José da Lagoa Tapada	-38221	-7005	8967	22/X/2014	Ernesto, M. et al.
	Spinitermes trispinosus	OR509640	Brazil	Paraíba	Catingueira	-38466	-6500	11192	21/IV/2022	Lucena, E. et al.
	Spinitermes trispinosus	OR509639	Brazil	Paraíba	Catingueira	-38466	-6500	11192	21/IV/2022	Lucena, E. et al.
	Termes fatalis	OR509620	Brazil	Paraíba	São José dos Cordeiros	-36866	-7466	10283	01/XII/2017	Soares, I. e Lucena, E.
	Termes fatalis	OR509622	Brazil	Paraíba	Brejo do Cruz	-37749	-6341	11356	09/VI/2022	Vasconcellos, A. et al.
	Termes fatalis	OR509621	Brazil	Paraíba	Brejo do Cruz	-37749	-6341	11356	09/VI/2022	Vasconcellos, A. et al.
	Termes medioculatus	OR509623	Brazil	Paraíba	João Pessoa	-34865	-7140	10131	09/I/2017	Ernesto, M. et al.
	Termes medioculatus	OR509624	Brazil	Paraíba	João Pessoa	-34859	-7139	10130	09/I/2017	Ernesto, M. et al.
	Termes medioculatus	OR509625	Brazil	Paraíba	João Pessoa	-34858	-7138	10128	09/I/2017	Ernesto, M. et al.
