# Supplementary material for: Efficiency of the cytochrome c oxidase subunit II gene for the delimitation of termite species (Blattodea: Isoptera) in the state of Paraíba, northeastern Brazil
Source: PLoS One. 2025 Sep 10;20(9):e0328685. doi: 10.1371/journal.pone.0328685 (PMC12422472; doi:10.1371/journal.pone.0328685)
Supplement: S2 Table — (ODS) [file pone.0328685.s002.ods]

## Sheet: Planilha1
	Species	N	Genbank
Complete database
	Cavitermes tuberosus	1	MK053589
	Nasutitermes ephratae	4	OL830679/OL830678/OL830677/OL830676
OutGroup
	Apicotermes arquieri	1	MW773529
	Atlantitermes oculatissimus	1	NC034148
	Atlantitermes snyderi	1	NC034102
	Embiratermes neotenicus	1	KX247025
	Embiratermes silvestrii	1	KX247021
	Heterotermes convexinotatus	1	MG719472
	Heterotermes tenuior	1	AB050714
	Microhodotermes viator	1	AF220599
	Neotermes koshunensis	1	AB011408
	Neotermes sugioi	1	MG333644
	Termes popinquus	1	AB109510
	Termes comis	1	AB109511
	Zootermopsis angusticollis	1	M83968.1
