# Supplementary material for: Efficiency of the cytochrome c oxidase subunit II gene for the delimitation of termite species (Blattodea: Isoptera) in the state of Paraíba, northeastern Brazil
Source: PLoS One. 2025 Sep 10;20(9):e0328685. doi: 10.1371/journal.pone.0328685 (PMC12422472; doi:10.1371/journal.pone.0328685)
Supplement: S3 Table — (ODS) [file pone.0328685.s003.ods]

## Sheet: Planilha1
Family/SubFamily	Specie	Number of specimens	Mean (%)	Max (%)	Nearest neighbour	DNN (%)
Kalotermitidae
	Cryptotermes brevis	1	N/A	N/A	Cryptotermes havilandi	19.59
	Cryptotermes dudleyi	2	0.29	0.29	Cryptotermes havilandi	20.25
	Cryptotermes havilandi	3	0.21	0.32	Cryptotermes brevis	19.59
	Neotermes fulvescens	2	1.54	1.54	Neotermes hirtellus	19.38
	Neotermes hirtellus	1	N/A	N/A	Neotermes fulvescens	19.38
	Tauritermes bandeirai	1	N/A	N/A	Neotermes fulvescens	22.48
Heterotermitidae
	Coptotermes testaceus	3	0	0	Heterotermes sulcatus	11.39
	Heterotermes longiceps	3	0	0	Coptotermes testaceus	12.51
	Heterotermes sulcatus	3	0.1	0.14	Coptotermes testaceus	11.39
Termitidae
Amitermitinae
	Amitermes amifer	3	0	0	Amitermes bandeirai	5.79
	Amitermes aporema	3	0.1	0.15	Amitermes amifer	5.9
	Amitermes bandeirai	3	0	0	Amitermes amifer	5.79
	Orthognathotermes tubesauassu	3	0.1	0.14	Cavitermes tuberosus	14.5
Apicotermitinae
	Anoplotermes meridianus	3	1.36	2.03	Compositermes vindai	9.92
	Aparatermes silvestrii	2	0	0	Compositermes vindai	9.13
	Compositermes vindai	3	0	0	Aparatermes silvestrii	9.13
	Ruptitermes reconditus	3	1.34	2	Aparatermes silvestrii	9.95
Cylindrotermitinae
	Cylindrotermes sapiranga	3	0.19	0.28	Microcerotermes indistinctus	12.4
Microcerotermitinae
	Microcerotermes exiguus	3	0.1	0.14	Microcerotermes exiguus	6.73
	Microcerotermes indistinctus	3	0	0	Microcerotermes exiguus	6.73
	Microcerotermes strunckii	3	0.38	0.57	Microcerotermes exiguus	6.74
Nasutitermitinae
	Atlantitermes stercophilus	2	0	0	Subulitermes microsoma	10.67
	Constrictotermes cyphergaster	3	0.19	0.29	Diversitermes diversimiles	12.82
	Diversitermes diversimiles	3	0.88	1.32	Nasutitermes gaigei	8.94
	Nasutitermes callimorphus	1	N/A	N/A	Nasutitermes corniger	6.05
	Nasutitermes corniger	3	0.77	1.16	Nasutitermes ephratae	3.24
	Nasutitermes coxipoensis	3	0	0	Nasutitermes ephratae	1.65
	Nasutitermes ephratae	7	0.15	0.3	Nasutitermes coxipoensis	1.65
	Nasutitermes gaigei	3	0	0	Diversitermes diversimiles	8.94
	Nasutitermes kemneri	3	0.1	0.15	Nasutitermes ephratae	7
	Nasutitermes macrocephalus	3	0	0	Nasutitermes kemneri	9.74
	Subulitermes microsoma	3	0.3	0.44	Diversitermes diversimiles	10.42
Neocapritermitinae
	Neocapritermes opacus	3	1.35	1.95	Neocapritermes talpoides	7.98
	Neocapritermes talpoides	3	0	0	Neocapritermes opacus	7.98
Syntermitinae
	Ibitermes inflatus	1	N/A	N/A	Labiotermes emersoni	10.37
	Labiotermes emersoni	3	0	0	Labiotermes orthocephalus	10.18
	Labiotermes labralis	3	0.1	0.15	Labiotermes emersoni	10.83
	Labiotermes orthocephalus	3	0	0	Labiotermes emersoni	10.18
	Silvestritermes heyeri	3	0.29	0.43	Syntermes molestus	12.23
	Syntermes cearensis	3	0	0	Syntermes molestus	9.71
	Syntermes molestus	3	4.01	6.03	Syntermes cearensis	9.71
	Vaninitermes ignotus	3	0.2	0.3	Ibitermes inflatus	12.23
Termitinae
	Cavitermes tuberosus	3	0.07	0.14	Termes medioculatus	10.28
	Inquilinitermes fur	3	0	0	Inquilinitermes microcerus	10.57
	Inquilinitermes microcerus	3	0.42	0.48	Termes medioculatus	8.89
	Spinitermes trispinosus	3	0.1	0.15	Termes medioculatus	13.16
	Termes fatalis	3	0.41	0.6	Termes medioculatus	8.25
	Termes medioculatus	3	0	0	Termes fatalis	8.25
